# Supplementary material for: Advanced Machine Learning for Comparative Synovial Fluid Analysis in Osteoarthritis and Rheumatoid Arthritis
Source: Metabolites. 2025 Feb 10;15(2):112. doi: 10.3390/metabo15020112 (PMC11857505; doi:10.3390/metabo15020112)
Supplement: Supplementary file 1 [file metabolites-15-00112-s001.zip]

Archive with 2 entries (2 files):
- OA_RA_data_analysis.ipynb
- SI_Advanced Machine Learning for Comparative Synovial Fluid Analysis in Osteoarthritis and Rheumatoid Arthritis.pdf
