# Supplementary material for: Advanced Machine Learning for Comparative Synovial Fluid Analysis in Osteoarthritis and Rheumatoid Arthritis
Source: Metabolites. 2025 Feb 10;15(2):112. doi: 10.3390/metabo15020112 (PMC11857505; doi:10.3390/metabo15020112)
Supplement: Supplementary file 1 [file metabolites-15-00112-s001.zip › OA_RA_data_analysis.ipynb]

# %% [markdown]
# Data Analysis

# %% [markdown]
## Data Preprocessing

# %% [code]
import pandas as pd
import numpy as np
from sklearn.preprocessing import MinMaxScaler, StandardScaler, MaxAbsScaler, RobustScaler
from sklearn.decomposition import PCA
from matplotlib.patches import Ellipse
from sklearn.cross_decomposition import PLSRegression
from sklearn.preprocessing import LabelEncoder
from sklearn.feature_selection import RFE
from sklearn.svm import SVC
from sklearn.model_selection import LeaveOneOut
from sklearn.metrics import accuracy_score, matthews_corrcoef, f1_score, roc_auc_score, precision_score, recall_score
from sklearn.tree import DecisionTreeClassifier
from sklearn.ensemble import RandomForestClassifier
import matplotlib.pyplot as plt
import seaborn as sns
from sklearn.metrics import silhouette_score
import shap

# %% [code]
# Load the TSV dataset as CSV by specifying the separator as '\t'
file_path = 'm_MTBLS564_metabolite_profiling_NMR_spectroscopy_v2_maf.tsv'
df = pd.read_csv(file_path, sep='\t')

# %% [code]
# Display the first row to examine for duplicates
df.head(1)

# %% [code]
# Select only the columns 'metabolite_identification' and '1' to '24'
def columnns_extraction(dataframe):
    columns_to_extract = ['metabolite_identification', 'chemical_shift'] + [str(i) for i in range(1, 25)]
    extracted_data = dataframe[columns_to_extract]
    return extracted_data

df = columnns_extraction(df)

# Display the new dataset in Jupyter
display(df)

# %% [code]
# Rename columns "1" to "10" as "OA" and "11" to "24" as "RA"
def columns_renaming(dataframe):
    rename_dict = {str(i): "OA" for i in range(1, 11)}
    rename_dict.update({str(i): "RA" for i in range(11, 25)})

    # Apply the renaming to the new_data
    renamed_data = dataframe.rename(columns=rename_dict)
    return renamed_data

df = columns_renaming(df)

# Display the modified dataframe to the user
display(df)

# %% [code]
# Remove rows where 'metabolite_identification' is "unknown"
def remove_unknown(dataframe):
    filtered_data = dataframe[dataframe['metabolite_identification'] != "unknown"]
    return filtered_data

df = remove_unknown(df)
# Display the updated dataset
display(df)

# %% [code]
# Setting metabolite_identification as the index, so it does not become part of the transposed columns
def transform_dataframe(dataframe):
    # Transpose the data
    transposed_data = dataframe.set_index('metabolite_identification').T

    # Reset index to make "OA" and "RA" appear as row labels, and rename the index column
    transposed_data.reset_index(inplace=True)
    transposed_data = transposed_data.rename(columns={'index': 'Sample_Type'})

    return transposed_data

df = transform_dataframe(df)

# Display the transposed data
display(df)

# %% [code]
# Extract the relevant row for processing (chemical_shift)
chemical_shift_row = df.iloc[0]  # First row contains chemical_shift data

# Function to calculate the mean from a string with range in brackets (e.g., "[0.9173 ... 0.8831]")
def calculate_mean_from_range(range_str):
    try:
        # Extract numbers within brackets and calculate the mean
        numbers = [float(x) for x in range_str.strip("[]").split("...")]
        return sum(numbers) / len(numbers)
    except:
        return None  # Return None if the value is not parsable

# Calculate the mean for each chemical shift entry
chemical_shift_means = chemical_shift_row.apply(calculate_mean_from_range)

# Annotate the metabolite names with the calculated means
metabolite_names = df.columns[1:]  # Exclude 'Sample_Type' (assumed first column)
annotated_metabolites = [
    f"{name.split(' [')[0]} [{mean:.4f}]" if mean is not None else name
    for name, mean in zip(metabolite_names, chemical_shift_means[1:])  # Skip the first column
]

# Update the DataFrame column names
df.columns = list(df.columns[:1]) + annotated_metabolites

# Remove the "chemical_shift" row
transposed_data_cleaned = df.drop(index=0)

# Display the cleaned DataFrame
print(transposed_data_cleaned.head())

# Save the cleaned DataFrame to a new CSV file
output_cleaned_file_path = 'cleaned_metabolite_data.csv'
transposed_data_cleaned.to_csv(output_cleaned_file_path, index=False)
print(f"Cleaned dataset saved to {output_cleaned_file_path}")

del annotated_metabolites, chemical_shift_means, chemical_shift_row, df, file_path, metabolite_names, output_cleaned_file_path, transposed_data_cleaned

# %% [markdown]
## Statistical Analysis

# %% [markdown]
### Different normalization methods

# %% [code]
# Load the transposed dataset
file_path = 'cleaned_metabolite_data.csv'
df = pd.read_csv(file_path)

# %% [code]
# Separate categorical columns and numerical data
sample_type = df['Sample_Type']
data_numeric = df.drop(columns=['Sample_Type'])

# %% [code]
# Define a function for median normalization and Pareto scaling
def median_pareto_scaling(data):
    # Median normalization
    data_median_normalized = data - np.median(data, axis=0)
    # Pareto scaling (divide by sqrt of standard deviation for each feature)
    pareto_scaled_data = data_median_normalized / np.sqrt(np.std(data_median_normalized, axis=0))
    return pareto_scaled_data

# %% [code]
# Define normalization methods
scalers = {
    'Min-Max Scaling': MinMaxScaler(),
    'Z-score Standardization': StandardScaler(),
    'Max Absolute Scaling': MaxAbsScaler(),
    'Robust Scaling': RobustScaler(),
    'Median + Pareto Scaling': median_pareto_scaling
}

# Dictionary to store PCA results
pca_results = {}

# %% [code]
# Function to add ellipses to a plot
def add_ellipse(ax, center, width, height, angle, color, alpha=0.2, width_scale=1.5, height_scale=1.5):
    ellipse = Ellipse(
        xy=center,
        width=width * width_scale,  # Scale the width
        height=height * height_scale,  # Scale the height
        angle=angle,
        edgecolor=color,
        facecolor=color,
        alpha=alpha
    )
    ax.add_patch(ellipse)

# %% [code]
# Apply each normalization, followed by PCA, and then visualize
for name, scaler in scalers.items():
    # Normalize the numerical data
    if callable(scaler):  # If the scaler is a function (e.g., custom scaling)
        data_scaled = scaler(data_numeric)
    else:
        data_scaled = scaler.fit_transform(data_numeric)
    
    # Apply PCA to reduce to 2 dimensions
    pca = PCA(n_components=2)
    data_pca = pca.fit_transform(data_scaled)
    
    # Save PCA results for evaluation
    pca_results[name] = {
        'transformed_data': data_pca,
        'explained_variance': pca.explained_variance_ratio_
    }
    
    # Visualize PCA results with labels for "Sample_Type"
    plt.figure()
    ax = plt.gca()  # Get current axes

    # Define colors for each sample type
    color_mapping = {'OA': 'blue', 'RA': 'red'}

    for sample_type_value in sample_type.unique():
        sample_data = data_pca[sample_type == sample_type_value]
        color = color_mapping[sample_type_value]

        # Scatter plot
        plt.scatter(
            sample_data[:, 0],
            sample_data[:, 1],
            alpha=0.5,
            label=sample_type_value,
            color=color
        )

        # Calculate ellipse parameters (center, width, height, angle)
        center = sample_data.mean(axis=0)
        cov = np.cov(sample_data, rowvar=False)
        eigenvalues, eigenvectors = np.linalg.eigh(cov)
        angle = np.arctan2(*eigenvectors[:, 0][::-1])
        width, height = 2 * np.sqrt(eigenvalues)

        # Add ellipse to plot
        add_ellipse(ax, center, width, height, np.degrees(angle), color=color, width_scale=1.5, height_scale=1.5)

    # Plot titles and labels
    plt.title(f'PCA of {name}')
    plt.xlabel('PC1')
    plt.ylabel('PC2')
    plt.legend()
    
    # Save the plot
    plt.savefig(f"PCA_of_{name.replace(' ', '_')}.png", format="png", dpi=300, bbox_inches="tight")
    
    plt.show()


# %% [code]
# Apply each normalization, followed by PCA, and then visualize
for name, scaler in scalers.items():
    # Normalize the numerical data
    if callable(scaler):  # If the scaler is a function (for Median + Pareto Scaling)
        data_scaled = scaler(data_numeric)
    else:
        data_scaled = scaler.fit_transform(data_numeric)
    
    # Apply PCA to reduce to 2 dimensions
    pca = PCA(n_components=2)
    data_pca = pca.fit_transform(data_scaled)
    
    # Save PCA results for evaluation
    pca_results[name] = {
        'transformed_data': data_pca,
        'explained_variance': pca.explained_variance_ratio_
    }

    # Calculate silhouette score for separability (only for labeled data)
    silhouette = silhouette_score(data_pca, sample_type.map({'OA': 0, 'RA': 1}))
    print(f"{name} - Explained Variance Ratio (PC1, PC2): {pca.explained_variance_ratio_}")
    print(f"{name} - Silhouette Score: {silhouette:.4f}")

# %% [markdown]
Selection of one scaler according to Silhouette Score metric

# %% [code]
# Initialize the MinMaxScaler
min_max_scaler = MinMaxScaler()

# %% [code]
# Apply Min-Max Scaling to the numerical data
data_min_max_scaled = min_max_scaler.fit_transform(data_numeric)

# %% [code]
# Convert the scaled data back to a DataFrame
data_scaled_df = pd.DataFrame(data_min_max_scaled, columns=data_numeric.columns)

# %% [code]
# Add back the categorical columns for a complete dataset
data_scaled_df['Sample_Type'] = sample_type.values

# %% [code]
# Rearrange columns to original order
data_scaled_df = data_scaled_df[['Sample_Type'] + list(data_numeric.columns)]

# %% [code]
# Save the normalized data to a new CSV file
data_scaled_df.to_csv('cleaned_metabolite_data_min_max_scaled.csv', index=False)
print("Min-Max Scaled dataset saved as 'cleaned_metabolite_data_min_max_scaled.csv'")

# %% [markdown]
### PCA, PLS-DA

# %% [code]
# Load the scaled data
file_path = 'cleaned_metabolite_data_min_max_scaled.csv'
data = pd.read_csv(file_path)

# %% [code]
# Separate features and target
X = data.drop(columns=['Sample_Type'])
y = data['Sample_Type']

# %% [code]
# Encode the target variable (Sample_Type) for PLS-DA
label_encoder = LabelEncoder()
y_encoded = label_encoder.fit_transform(y)  # Encode "OA" and "RA" as 0 and 1

# %% [code]
# ---- PCA ---- #
# Perform PCA to reduce to two principal components for visualization
pca = PCA(n_components=3)
X_pca = pca.fit_transform(X)

# %% [code]
# Function to create an ellipsoid
def plot_ellipsoid(ax, center, cov, scale=1.0, color='blue', alpha=0.2):
    """
    Add an ellipsoid to a 3D plot.

    Parameters:
    ax: Matplotlib 3D axis.
    center: Center of the ellipsoid.
    cov: Covariance matrix for the ellipsoid.
    scale: Scaling factor for the ellipsoid size.
    color: Color of the ellipsoid.
    alpha: Transparency of the ellipsoid.
    """
    # Eigen decomposition of the covariance matrix
    eigenvalues, eigenvectors = np.linalg.eigh(cov)
    
    # Scaling factors for the axes of the ellipsoid
    radii = np.sqrt(eigenvalues) * scale

    # Generate the ellipsoid
    u = np.linspace(0, 2 * np.pi, 100)
    v = np.linspace(0, np.pi, 100)
    x = radii[0] * np.outer(np.cos(u), np.sin(v))
    y = radii[1] * np.outer(np.sin(u), np.sin(v))
    z = radii[2] * np.outer(np.ones_like(u), np.cos(v))
    
    # Rotate the ellipsoid using the eigenvectors
    ellipsoid = np.array([x.ravel(), y.ravel(), z.ravel()])
    ellipsoid_rotated = np.dot(eigenvectors, ellipsoid).T.reshape(100, 100, 3)
    
    # Translate the ellipsoid to the center
    x = ellipsoid_rotated[..., 0] + center[0]
    y = ellipsoid_rotated[..., 1] + center[1]
    z = ellipsoid_rotated[..., 2] + center[2]
    
    # Plot the ellipsoid
    ax.plot_surface(x, y, z, color=color, alpha=alpha, linewidth=0)

# Plot PCA results in 3D
fig = plt.figure(figsize=(10, 8))  # Increase figure size for better readability
ax = fig.add_subplot(111, projection='3d')

# Use distinct colors and larger markers with better transparency
colors = ['blue', 'red']
for i, label in enumerate(label_encoder.classes_):
    # Select data for the specific class
    class_data = X_pca[y == label]
    
    # Scatter plot for the points
    ax.scatter(
        class_data[:, 0], 
        class_data[:, 1], 
        class_data[:, 2], 
        label=label, 
        color=colors[i],  # Set colors explicitly
        alpha=0.7,        # Adjust transparency
        s=80              # Increase marker size
    )
    
    # Calculate the ellipsoid parameters
    center = class_data.mean(axis=0)
    cov = np.cov(class_data, rowvar=False)
    
    # Add ellipsoid for the class
    plot_ellipsoid(ax, center, cov, scale=2.0, color=colors[i], alpha=0.2)

# Adjust axis labels with larger fonts
ax.set_xlabel('Principal Component 1', fontsize=12, labelpad=10, fontweight='bold')
ax.set_ylabel('Principal Component 2', fontsize=12, labelpad=10, fontweight='bold')
ax.set_zlabel('Principal Component 3', fontsize=12, labelpad=10, fontweight='bold')

# Add a more descriptive title with larger font size
ax.set_title('3D PCA of Metabolite Data', fontsize=14, fontweight='bold')

# Position legend outside the plot for better clarity
ax.legend(title='Groups', fontsize=10, title_fontsize=12, loc='upper left', bbox_to_anchor=(1.05, 1))

# Adjust viewing angle for better perspective
ax.view_init(elev=15, azim=70)

# Save the improved 3D plot
fig.savefig("3D_PCA_Metabolite_Data_with_Ellipsoids.png", format="png", bbox_inches='tight', dpi=300)

plt.show()


# %% [code]
# Explained variance to see how much information is captured
print("Explained Variance Ratio (PC1, PC2, PC3):", pca.explained_variance_ratio_)

# %% [code]
# ---- PLS-DA ---- #
# Perform PLS-DA with two components
pls_da = PLSRegression(n_components=2)
pls_da.fit(X, y_encoded)
X_pls = pls_da.transform(X)

# %% [code]
# Plot PLS-DA results
plt.figure()
ax = plt.gca()  # Get current axes

# Colors for each class
color_mapping = {0: 'blue', 1: 'red'}

for label, encoded_label in zip(label_encoder.classes_, [0, 1]):
    # Scatter plot for each class
    class_data = X_pls[y_encoded == encoded_label]
    plt.scatter(class_data[:, 0], class_data[:, 1],
                label=label, alpha=0.5, color=color_mapping[encoded_label])
    
    # Calculate ellipse parameters for each class
    center = class_data.mean(axis=0)
    cov = np.cov(class_data, rowvar=False)
    eigenvalues, eigenvectors = np.linalg.eigh(cov)
    angle = np.arctan2(*eigenvectors[:, 0][::-1])
    width, height = 2 * np.sqrt(eigenvalues)
    
    # Add a previously defined ellipse 
    add_ellipse(ax, center, width, height, np.degrees(angle), color=color_mapping[encoded_label], width_scale=2.0, height_scale=2.0)

# Labels, title, and legend
plt.xlabel('PLS Component 1')
plt.ylabel('PLS Component 2')
plt.title('PLS-DA of Metabolite Data')
plt.legend()

# Save the plot
plt.savefig("PLS-DA_Metabolite_Data_with_Ellipses.png", format="png")

plt.show()

# %% [code]
# Reshape pls_da.coef_ to match the expected shape
loadings = pd.DataFrame(pls_da.coef_.reshape(-1, 1), index=X.columns, columns=['PLS Coefficient'])

# %% [code]
# Sort loadings by absolute value to find top contributors and select top 10
top_metabolites = loadings.reindex(loadings['PLS Coefficient'].abs().sort_values(ascending=False).index).head(20)

# %% [code]
print("Top 10 metabolites most contributing to class separation:")
print(top_metabolites)

# %% [markdown]
### Machine Learning approach

# %% [code]
# Apply random state
RANDOM_STATE = 42

# %% [code]
# Load the transposed dataset
file_path = 'cleaned_metabolite_data_min_max_scaled.csv'
df = pd.read_csv(file_path)

# Separate features and target
X = df.drop(columns=['Sample_Type'])
y = df['Sample_Type']

# Encode the target variable (Sample_Type) for ML
label_encoder = LabelEncoder()
y = label_encoder.fit_transform(y)  # Encode "OA" and "RA" as 0 and 1

scaler = MinMaxScaler()
X_scaled = scaler.fit_transform(X)
X = pd.DataFrame(X_scaled, columns=X.columns)

# %% [markdown]
### Decision Stump

# %% [code]
# Preparation of feature scores
feature_scores = []

# Iterating over all columns
for ndx, feature in enumerate(X.columns):
    x = X[[feature]]
    
    # Create a decision tree with a maximum depth of 1
    model = DecisionTreeClassifier(max_depth=1, random_state=RANDOM_STATE)
    model.fit(x, y)
    
    # Predict classes and calculate accuracy
    predictions = model.predict(x)
    mcc_stump = matthews_corrcoef(y, predictions)
    feature_scores.append((feature, ndx, mcc_stump))

# Sort features by accuracy in descending order
sorted_features = sorted(feature_scores, key=lambda a: a[2], reverse=True)

# View the best performing features
print("Best separating features:")
print(20*"-")
for feature, ndx, mcc_stump in sorted_features[:10]:
    print(f"{feature}: MCC = {mcc_stump:.4f}")

print(20*" ")
# View the worst performing features
print("Worst separating features:")
print(20*"-")
for feature, ndx, mcc_stump in sorted_features[-10:]:
    print(f"{feature}: MCC = {mcc_stump:.4f}")

# Optionally select those features that have an accuracy equal to 1.0
selected_features = [(feature, ndx) for feature, ndx, mcc_stump in sorted_features if mcc_stump == 1]
to_remove = [ndx for feature, ndx, mcc_stump in sorted_features if mcc_stump == 1]
print("\nSelected features with MCC = 1.0")
print(20*"-")
print(selected_features)

# %% [markdown]
#### Checking  the separation quality between RA and OA for metabolites with MCC = 1.0 

# %% [code]
# Encode the target variable (Sample_Type)
label_encoder = LabelEncoder()
metabolites = data.copy()  # Copy the data into the 'metabolites' variable
metabolites['Cluster'] = label_encoder.fit_transform(y)  # Encode "OA" and "RA" as 0 and 1

# List of metabolite names (ensure these exist in the DataFrame)
metabolites_list = ['L-Glutamine [2.4482]', 'Pyruvic acid [2.3759]', 'L-Proline [2.3516]', 'Acetic acid [1.9213]']

metabolites_dict = {}
for i in metabolites_list:
    metabolites_dict[i] = (metabolites[i], metabolites['Cluster'])

colors = {0: 'blue', 1: 'red'}

plt.figure(figsize=(8, 6))

for i, (feature_name, (values, classes)) in enumerate(metabolites_dict.items()):
    # Tworzenie punktów scatter dla każdej klasy
    for cls in [0, 1]:
        mask = classes == cls
        plt.scatter(
            [i] * sum(mask), values[mask],  # Wartości na osi X i Y
            color=colors[cls], label=f"{feature_name} - Class {cls}" if i == 0 else "",
            alpha=0.7
        )

plt.xticks(range(len(metabolites_dict)), metabolites_dict.keys(), rotation=45)
plt.ylabel("Scaled metabolite concentration [-]")
plt.xlabel("Metabolite")

plt.tight_layout()
plt.savefig("vertical_1D_scatter_plot.svg")

plt.show()

# %% [code]
from scipy import stats

# # Filter the data to include only the selected metabolites
selected_metabolites = metabolites_list

# Separate OA and RA groups based on the 'Cluster' column
group_oa = metabolites[metabolites['Cluster'] == 0]
group_ra = metabolites[metabolites['Cluster'] == 1]

metrics_dict = {}

for metabolite in selected_metabolites:
    # Mean values for each group
    mean_oa = group_oa[metabolite].mean()
    mean_ra = group_ra[metabolite].mean()

    # Variance for each group
    var_oa = group_oa[metabolite].var()
    var_ra = group_ra[metabolite].var()

    centroid_distance = np.abs(mean_oa - mean_ra)

    # Fisher DR calculation
    metrics_dict[metabolite] = [centroid_distance, (centroid_distance ** 2) / (var_oa + var_ra), var_oa**0.5, var_ra**0.5]

metrics_df = pd.DataFrame.from_dict(metrics_dict, orient='index', columns=['Centroid distance', 'FDR', 'Std OA', 'Std RA'])

# Convert metabnolite into Index
metrics_df.reset_index(inplace=True)
metrics_df.rename(columns={'index': 'Metabolite'}, inplace=True)

print(metrics_df)


# %% [code]
# Function to add ellipses to scatter plots
def add_ellipse_to_scatter(x, y, width_scale=2.0, height_scale=2.0, **kwargs):
    ax = plt.gca()
    color = kwargs.get('color', 'red')
    
    # Compute mean and covariance for the data points
    center = [np.mean(x), np.mean(y)]
    cov = np.cov(x, y)
    eigenvalues, eigenvectors = np.linalg.eigh(cov)
    angle = np.arctan2(*eigenvectors[:, 0][::-1])
    width, height = 2 * np.sqrt(eigenvalues)
    
    # Scale width and height
    width *= width_scale
    height *= height_scale
    
    # Add ellipse
    ellipse = Ellipse(
        xy=center,
        width=width,
        height=height,
        angle=np.degrees(angle),
        edgecolor=color,
        facecolor=color,  # Fill the ellipse with the same color
        alpha=0.3         # Adjust transparency for filled color
    )
    ax.add_patch(ellipse)
    ax.scatter(x, y, **kwargs)

    # Adjust aspect ratio
    ax.set_box_aspect(1)  # Force equal aspect ratio for x and y

# Select the relevant metabolites and Cluster column
pairplot_data = metabolites[selected_metabolites + ['Cluster']]

# Create the pair plot
pair_plot = sns.PairGrid(pairplot_data, hue='Cluster', palette={0: "blue", 1: "red"})

# Map scatter plots with ellipses to the off-diagonal
pair_plot.map_offdiag(lambda x, y, **kwargs: add_ellipse_to_scatter(x, y, width_scale=2.0, height_scale=2.0, **kwargs))

# Map KDE plots with filled area to the diagonal
pair_plot.map_diag(lambda x, **kwargs: sns.kdeplot(x, fill=True, alpha=0.3, linewidth=2, **kwargs))

# Adjust aspect ratio for all axes
for ax in pair_plot.axes.flatten():
    ax.set_box_aspect(1)  # Force equal aspect ratio for all axes

# Add a title
pair_plot.fig.suptitle("Pair Plot of Selected Metabolites by Cluster", y=1.02, fontsize=16)

# Save the plot to a file
output_file = "pair_plot_with_colored_diagonal_auc2.svg"
pair_plot.savefig(output_file)

# Display the saved message
print(f"Pair plot with colored diagonal area under the curve (AUC) saved to {output_file}")


# %% [markdown]
Pair Plot with Kernel Density Diagonals: This pair plot includes histograms or density plots on the diagonal, showing the distribution of each metabolite within each cluster. The density curves highlight differences in distributions, and each scatter plot in the matrix reveals how each pair of metabolites contributes to cluster separation

# %% [markdown]
Drop metabolites for which accuracy = 1.0 after Decision Stump

# %% [code]
def drop_perfect_accuracy(df, to_remove):
    df = df.drop(df.columns[to_remove], axis=1)
    return df

def reshape_dataframe(X, y):
    X = np.array(X).reshape(24, -1)
    y = np.array(y).reshape(24)
    return X, y

X = drop_perfect_accuracy(X, to_remove=to_remove)
reshaped_X, reshaped_y = reshape_dataframe(X, y)

# %% [markdown]
### Genetic Algoritm

# %% [code]
import random
import gc

N_ESTIMATORS = [50, 75, 100, 125, 150, 175, 200, 225, 250, 275, 300, 325, 350, 375, 400, 425, 450, 475, 500, 525, 550, 575, 600, 625, 650, 675, 700, 725, 750, 775, 800, 825, 850, 875, 900, 925, 950, 975, 1000]
MAX_DEPTH = [None, 1, 2, 3, 4, 5, 6, 7, 8, 9, 10]
MIN_SAMPLES_SPLIT = [2, 3, 4, 5, 6, 7, 8, 9, 10]
MIN_SAMPLES_LEAF = [1, 2, 3, 4, 5, 6, 7, 8]
MAX_FEATURES = ['sqrt', 'log2']
CRITERION = ["gini", "entropy", "log_loss"]
RFE_FEATURES = [15, 16, 17, 18, 19, 20, 21, 22, 23, 24, 25, 26, 27, 28, 29, 30, 31, 32, 33, 34, 35, 36, 37, 38, 39, 40, 41, 42, 43, 44, 45, 46, 47, 48, 49, 50]


HYPER_WHOLE = {
    '0': N_ESTIMATORS,
    '1': MAX_DEPTH,
    '2': MIN_SAMPLES_SPLIT,
    '3': MIN_SAMPLES_LEAF,
    '4': MAX_FEATURES,
    '5': CRITERION,
    '6': RFE_FEATURES
}

class NetworkPopulation:

    def __init__(self, 
                 population_size=100,
                 number_of_parents=2, 
                 number_of_elites=4, 
                 number_of_generations=20, 
                 crossover_level=2, 
                 number_of_mutations=1,
                 chance=0.8,
                 metrics='mcc'):
        '''
        population_size (N_pop) - Number of members in population
        parents (N_par) - Number of parents taken for crossing-over
        elites (N_elite) - Number of members that are carried over to the next generation unchanged
        generations (N_gen) - Number of generations
        crossover (N_cross) - Number of hyperparameters swapped during crossing-over
        pointmutations (N_mut) - Number of hyperparameters altered during mutation
        chance (P_mut) - The probability of hyperparameter mutation occurring in a population member
        hyperparameters - Number of hyperparameter types
        population - List of N_pop members in one generation represented as tuples
        known_models - List of all known models, represented as {(hyperparametes_tuple): mcc}
        combinations - Total number of hyperparameter combinations
        metrics - Model effectiveness criterion

        '''
        self.population_size = population_size
        self.parents = number_of_parents
        self.elite = number_of_elites
        self.generations = number_of_generations
        self.crossover = crossover_level
        self.pointmutations = number_of_mutations
        self.chance = chance
        self.hyperparameters = len(HYPER_WHOLE)
        self.population = []
        self.known_models = {}
        self.combinations = NetworkPopulation.calculate_combinations(HYPER_WHOLE)
        self.metrics = metrics

        self.create_population()

    @staticmethod
    def calculate_combinations(dictionary):
        comb_list = np.array([len(dictionary[key]) for key in dictionary])
        return int(np.prod(comb_list))

    @staticmethod
    def generate_tuple(dictionary):
        '''
        Generate indexes for each dictionary containing hyperparameters and return them as a tuple.
        '''
        new_member = tuple(random.randint(0, len(dictionary[key])-1) for key in dictionary)
        return new_member

    def create_population(self):
        '''
        We represent each of the elements of the population as a tuple with integers 
        referring to consecutive elements of the dictionary, e.g. (0, 1, 5, 1, 2, 3, 6, 3, 5)

        A given function returns unique N_pop tuples (population elements).
        '''
        member_counter = 0
        while member_counter < self.population_size:

            net = NetworkPopulation.generate_tuple(HYPER_WHOLE)
        
            if net not in self.population:
                self.population.append(net)
                member_counter += 1

    def create_instance(self, index):
        '''
        Unpack the tuple elements and use them to build the random forest.
        '''
        n_estimators, max_depth, min_samp_split, min_samp_leaf, max_features, criterion, rfe_features = self.population[index]

        # Implement Leave-One-Out Cross Validation
        loo = LeaveOneOut()  
        predictions = []  

        # Recursive Feature Extraction 
        svm_model = SVC(kernel="linear")
        rfe_svm = RFE(estimator=svm_model, n_features_to_select=RFE_FEATURES[rfe_features], step=1)
        rfe_svm.fit(reshaped_X, reshaped_y)

        cut_X = rfe_svm.transform(reshaped_X)

        # Random Forest training
        for train_index, test_index in loo.split(cut_X):

            X_train, X_test = cut_X[train_index], cut_X[test_index]
            y_train = reshaped_y[train_index]

            model = RandomForestClassifier(n_estimators=N_ESTIMATORS[n_estimators], 
                                       max_depth=MAX_DEPTH[max_depth], 
                                       min_samples_split=MIN_SAMPLES_SPLIT[min_samp_split],
                                       min_samples_leaf=MIN_SAMPLES_LEAF[min_samp_leaf],
                                       max_features=MAX_FEATURES[max_features],
                                       criterion=CRITERION[criterion],
                                       random_state=RANDOM_STATE)
            
            model.fit(X_train, y_train)

            y_pred = model.predict(X_test)
            predictions.append(y_pred[0])

        # Calculating metrics
        if self.metrics == 'mcc':
            score = matthews_corrcoef(y, predictions)
        elif self.metrics == 'f1':
            score = f1_score(y, predictions)
        else:
            print('Please implement another metrics by self')
        self.known_models[self.population[index]] = score

        del loo, model, predictions, rfe_svm, svm_model
        gc.collect()

    def train_population(self):
        '''
        Using individual tuples to build and train networks. 
        If a mcc value has already been found for a given tuple, the same network is not trained again.
        '''
        for idx in range(self.population_size):
            if self.population[idx] not in self.known_models.keys():
                self.create_instance(idx)

    @staticmethod
    def fitness_function(MCC, N_rfe, MCC_power=15, N_rfe_power=2):
        '''
        fitness = MCC^15 * N_rfe^2
        '''
        return MCC**MCC_power * N_rfe**N_rfe_power

    def calculate_fitness_weights(self):
        '''
        Calculate fitness based on MCC and N_rfe and convert to normalized weights. In addition, 
        it returns values useful for describing the progress of evolution.
        '''
        fitness_generation = np.zeros(self.population_size)
        mcc_generation = np.zeros(self.population_size)

        for idx in range(self.population_size):
            mcc_generation[idx] = self.known_models[self.population[idx]]
            fitness_generation[idx] = NetworkPopulation.fitness_function(self.known_models[self.population[idx]], self.population[idx][-1])

        weights = fitness_generation / np.sum(fitness_generation)

        return weights, fitness_generation, mcc_generation

    def select_parents(self, weights):
        '''
        Choosing two parents between whom there will be a crossing-over to the next generation.

        ** In the future, the code can be prepared for exchanges between more parents (N_par) than 2
        '''
        chosen_parents = np.random.choice(np.arange(len(self.population)), p=weights, size=self.parents, replace=False)
        return self.population[chosen_parents[0]], self.population[chosen_parents[1]]
    
    def crossing_over(self, parent1, parent2):
        '''
        Carry out a crossing-over, which is the exchange of fragments of tuple elements between two “parents”.

        It first selects the indexes in the tuples that will be swapped, and then returns the new tuples.
        '''
        parent1 = np.array(parent1)
        parent2 = np.array(parent2)
        indices = np.random.choice(parent1.size, self.crossover, replace=False)
        child1, child2 = parent1.copy(), parent2.copy()

        child1[indices], child2[indices] = parent2[indices], parent1[indices]

        return list(child1), list(child2)

    def point_mutation(self, temp_population):
        '''
        It performs a point mutation on one of the tuple elements. At the moment, only point mutation of 1 element works.
        '''
        for child in temp_population:
            draw_number = random.uniform(0, 1.0)
            if draw_number <= self.chance:
                mutation_positions = random.sample(range(self.hyperparameters), self.pointmutations)
                for element in mutation_positions:
                    child[element] = random.randint(0, len(HYPER_WHOLE[str(element)])-1)
        tuple_population = [tuple(child) for child in temp_population] 
        return tuple_population

    def simulate_generation(self):
        '''
        A function containing a whole set of processes taking place within a single generation: 
        1. training the models, 
        2. determining fitness and weight for each model, 
        3. performing crossing-over between models, 
        4. passing copies of "elites" to the next generation with the possibility of mutating them
        5. point mutations 
        6. transitioning another copy of elites to the next generation unchanged.
        '''
        self.train_population()
        weights, fitness_generation, mcc_generation = self.calculate_fitness_weights()

        temp_population = []
        while len(temp_population) < self.population_size - 2 * self.elite:
            parent1, parent2 = self.select_parents(weights)
            child1, child2 = self.crossing_over(parent1, parent2)
            temp_population.append(child1)
            temp_population.append(child2)

        top_indices = np.argsort(weights)[-self.elite:][::-1]
        top_elements = [self.population[i] for i in top_indices]
        temp_population = temp_population + [list(element) for element in top_elements]
        temp_population = self.point_mutation(temp_population)
        
        temp_population = temp_population + top_elements
        self.population = temp_population

        return fitness_generation, mcc_generation

    def get_status_info(self, idx, fitnesses, mcc_generation):
        '''
        Obtaining the general information about known models and average MCC per population. 
        '''
        avg_mcc = np.mean(mcc_generation)
        avg_fit = np.mean(fitnesses)

        N_known_models = len(self.known_models)
        print(f'Gen {idx+1} done. Known models: {N_known_models} from {self.combinations}. Average MCC of population: {avg_mcc:.3f}, Average fitness of population: {avg_fit:.1f}.')
        return avg_mcc, avg_fit

    def evolution(self):
        '''
        A function designed to iterate (simulate evolution) over successive generations. 
        At the end of each generation, it returns information about the status of the GA.
        '''
        average_mcc_per_generation = np.zeros(self.generations)
        average_fitness_per_generation = np.zeros(self.generations)

        for idx, _ in enumerate(average_mcc_per_generation):
            fitness_generation, mcc_generation = self.simulate_generation()
            average_mcc_per_generation[idx], average_fitness_per_generation[idx] = self.get_status_info(idx, fitness_generation, mcc_generation)
        return average_mcc_per_generation, average_fitness_per_generation

# %% [markdown]
Run GA

(Note): It can took a lot of time. Run if needed.

# %% [code]
ga = NetworkPopulation(population_size=100, 
                          number_of_elites=2, 
                          number_of_generations=25, 
                          crossover_level=2,
                          number_of_mutations=1,
                          chance=0.9)

average_mcc_per_generation, average_fitness_per_generation = ga.evolution()

# %% [markdown]
Add another 10 generations to obtain converged averaged fitness of populations

# %% [code]
ga.generations = 10

average_mcc_per_generation2, average_fitness_per_generation2 = ga.evolution()

# %% [markdown]
Show top 50 Models

# %% [code]
sorted_models = dict(sorted(ga.known_models.items(), key=lambda item: (item[1], item[0][-1]), reverse=True)[:50])
for key in sorted_models.keys():
    n_estimators, max_depth, min_samp_split, min_samp_leaf, max_features, criterion, rfe_features = key
    print(f'n_estimators={N_ESTIMATORS[n_estimators]}, max_depth={MAX_DEPTH[max_depth]}, min_samp_split={MIN_SAMPLES_SPLIT[min_samp_split]}, min_samp_leaf={MIN_SAMPLES_LEAF[min_samp_leaf]}, max_features={MAX_FEATURES[max_features]}, crit={CRITERION[criterion]}, rfe_features={RFE_FEATURES[rfe_features]} mcc={sorted_models[key]:.2f}')

# %% [code]
fig, ax1 = plt.subplots()

x_fig = np.linspace(1, 35, 35)

ax1.plot(x_fig, np.r_[average_mcc_per_generation, average_mcc_per_generation2], 'r-')  # Czerwona linia
ax1.set_xlabel('Generation')
ax1.set_ylabel('average MCC', color='red')
ax1.tick_params(axis='y', colors='red')
ax1.set_xlim(0, 35)
ax1.set_ylim(0.6, 1.0)

ax2 = ax1.twinx()
ax2.plot(x_fig, np.r_[average_fitness_per_generation, average_fitness_per_generation2], 'b-')  # Niebieska przerywana linia
ax2.set_ylabel('average fitness', color='blue')
ax2.tick_params(axis='y', colors='blue')
ax2.set_ylim(0, 800)

plt.title("Evolution progress")
plt.savefig('evolution_progress.svg', format='svg')

plt.show()


# %% [markdown]
Check if RFE is needed for model performance

# %% [code]
import time

def run_rfe(X, y, N_rfe):
    svm_model = SVC(kernel="linear")
    rfe_svm = RFE(estimator=svm_model, n_features_to_select=N_rfe, step=1)
    rfe_svm.fit(X, y)

    return rfe_svm.transform(X), rfe_svm

def run_one_forest(X, y, RFE=True, 
                   N_rfe=10, 
                   n_estimators=450, 
                   max_depth=5, 
                   min_samples_split=6, 
                   min_samples_leaf=7, 
                   max_features='sqrt', 
                   criterion='log_loss'):
    if RFE:
        X, rfe_svm = run_rfe(X, y, N_rfe=N_rfe)

    loo = LeaveOneOut()  
    predictions = []  

    start_time = time.time()

    for train_index, test_index in loo.split(X):

        X_train, X_test = X[train_index], X[test_index]
        y_train = y[train_index]

        model = RandomForestClassifier(n_estimators=n_estimators, 
                                        max_depth=max_depth, 
                                        min_samples_split=min_samples_split,
                                        min_samples_leaf=min_samples_leaf,
                                        max_features=max_features,
                                        criterion=criterion,
                                        random_state=RANDOM_STATE)
        model.fit(X_train, y_train)

        y_pred = model.predict(X_test)
        predictions.append(y_pred[0])

    end_time = time.time()

    tree_calculations_time = end_time - start_time

    # Calculating matthews_corrcoef
    acc = accuracy_score(y, predictions)
    pr = precision_score(y, predictions)
    rc = recall_score(y, predictions)
    f1 = f1_score(y, predictions)
    mcc = matthews_corrcoef(y, predictions)
    roc_auc = roc_auc_score(y, predictions)
    if RFE:
        return mcc, acc, pr, rc, f1, roc_auc, rfe_svm, model, tree_calculations_time
    else: 
        return mcc, acc, pr, rc, f1, roc_auc, tree_calculations_time

mcc_with_rfe, acc_with_rfe, pr_with_rfe, rc_with_rfe, f1_with_rfe, roc_auc_with_rfe, rfe_svm, model, tree_calc_time_with_rfe = run_one_forest(reshaped_X, reshaped_y, RFE=True, 
                              N_rfe=50, 
                              n_estimators=100, 
                              max_depth=6, 
                              min_samples_split=10, 
                              min_samples_leaf=6, 
                              max_features='log2',
                              criterion='log_loss')

mcc_without_rfe, acc_without_rfe, pr_without_rfe, rc_without_rfe, f1_without_rfe, roc_auc_without_rfe, tree_calc_time_without_rfe = run_one_forest(reshaped_X, reshaped_y, RFE=False, 
                              n_estimators=100, 
                              max_depth=6, 
                              min_samples_split=10, 
                              min_samples_leaf=6, 
                              max_features='log2',
                              criterion='log_loss')


# %% [code]
def print_metric_scores(MCC, ACC, PR, RC, F1, ROC_AUC, label):

    print(20*'-')
    print(label)
    print(20*'-')


    print(f'MCC: {MCC:.2f}')
    print(f'Accuracy: {ACC:.2f}')
    print(f'Precision: {PR:.2f}')
    print(f'Recall: {RC:.2f}')
    print(f'F1: {F1:.2f}')
    print(f'ROC_AUC: {ROC_AUC:.2f}')

    print(20*'-')

print_metric_scores(mcc_with_rfe, acc_with_rfe, pr_with_rfe, rc_with_rfe, f1_with_rfe, roc_auc_with_rfe, 'With using RFE:')
print_metric_scores(mcc_without_rfe, acc_without_rfe, pr_without_rfe, rc_without_rfe, f1_without_rfe, roc_auc_without_rfe, 'Without using RFE:')

# %% [markdown]
Check if dimensions reduction (RFE) reduce Random Tree Classifier calculations:

`N_repeats` = 100 repeats

# %% [code]
N_repeats = 100

times_with_rfe = np.zeros(N_repeats)
for i in range(N_repeats):
    *_, tree_calc_time_with_rfe = run_one_forest(reshaped_X, reshaped_y, RFE=True, 
                              N_rfe=50, 
                              n_estimators=100, 
                              max_depth=6, 
                              min_samples_split=10, 
                              min_samples_leaf=6, 
                              max_features='log2',
                              criterion='log_loss')
    times_with_rfe[i] = tree_calc_time_with_rfe

times_without_rfe = np.zeros(N_repeats)
for i in range(N_repeats):
    *_, tree_calc_time_without_rfe = run_one_forest(reshaped_X, reshaped_y, RFE=False, 
                              N_rfe=50, 
                              n_estimators=100, 
                              max_depth=6, 
                              min_samples_split=10, 
                              min_samples_leaf=6, 
                              max_features='log2',
                              criterion='log_loss')
    times_without_rfe[i] = tree_calc_time_without_rfe

mean_time_rfe = np.mean(times_with_rfe)
std_time_rfe = np.std(times_with_rfe)

mean_time_without_rfe = np.mean(times_without_rfe)
std_time_without_rfe = np.std(times_without_rfe)

print(f'Mean calculation time with RFE: {mean_time_rfe:.4f} +/- {std_time_rfe:.4f} s.')
print(f'Mean calculation time without RFE: {mean_time_without_rfe:.4f} +/- {std_time_without_rfe:.4f} s.')

# %% [markdown]
Check if `N_est` Helps in Classification without Using RFE

# %% [code]
num_tests = 20

mcc_list_without_rfe = np.zeros(num_tests)
N_est_list = np.linspace(50, 1000, num_tests)

for idx, N_est in enumerate(N_est_list):
    mcc_list_without_rfe[idx] = run_one_forest(reshaped_X, reshaped_y, RFE=False, 
                              n_estimators=int(N_est), 
                              max_depth=6, 
                              min_samples_split=10, 
                              min_samples_leaf=6, 
                              max_features='log2',
                              criterion='log_loss')

# %% [code]
plt.plot(N_est_list, mcc_list_without_rfe)
plt.xlabel('Number of estimators [-]')
plt.ylabel('MCC [-]')
plt.ylim(0.5, 1.0)
plt.xlim(50, 1000)
plt.savefig('mcc_nest_without_rfe.svg')
plt.show()

# %% [markdown]
### SHAP analysis (Only remaining metabolites after Decision Stump)

SHAP quick explanation:

Since label “1” is RA for us, hence anything going to the right is an advantage for us in the direction of RA

# %% [code]
reduced_X, rfe_svm = run_rfe(reshaped_X, reshaped_y, N_rfe=50)

model_combined = RandomForestClassifier(n_estimators=100, 
                                        max_depth=6, 
                                        min_samples_split=10,
                                        min_samples_leaf=6,
                                        max_features='log2',
                                        criterion='log_loss',
                                        random_state=RANDOM_STATE)

model_combined.fit(reduced_X, reshaped_y)

filtered_X = X.loc[:, rfe_svm.support_]

explainer =  shap.TreeExplainer(model_combined)
shap_values = explainer.shap_values(filtered_X)

plt.figure(figsize=(10, 6))
shap.summary_plot(shap_values[:, :, 1], filtered_X, show=False, max_display=30)

# plt.savefig("shap_summary_plot.svg", format='svg')

plt.show()
plt.close()

# %% [markdown]
Metabolite importance per % -- taken from random forest model

# %% [code]
feature_importances = model_combined.feature_importances_

importance_df = pd.DataFrame({
    'feature' : filtered_X.columns,
    'importance': feature_importances
}).sort_values(by='importance', ascending=False)

importance_df

# %% [markdown]
# GA with F1 score

### (There is a small error in printing -- this shouldn't be a MCC, but rather F1 or just "metric").

# %% [code]
ga_f1 = NetworkPopulation(population_size=100, 
                          number_of_elites=2, 
                          number_of_generations=25, 
                          crossover_level=2,
                          number_of_mutations=1,
                          chance=0.9,
                          metrics='f1')

average_f1_per_generation, average_fitness_f1_per_generation = ga_f1.evolution()

# %% [code]
sorted_models2 = dict(sorted(ga_f1.known_models.items(), key=lambda item: (item[1], item[0][-1]), reverse=True)[:50])
for key in sorted_models2.keys():
    n_estimators, max_depth, min_samp_split, min_samp_leaf, max_features, criterion, rfe_features = key
    print(f'n_estimators={N_ESTIMATORS[n_estimators]}, max_depth={MAX_DEPTH[max_depth]}, min_samp_split={MIN_SAMPLES_SPLIT[min_samp_split]}, min_samp_leaf={MIN_SAMPLES_LEAF[min_samp_leaf]}, max_features={MAX_FEATURES[max_features]}, crit={CRITERION[criterion]}, rfe_features={RFE_FEATURES[rfe_features]} f1={sorted_models2[key]:.2f}')

# %% [markdown]
### SHAP analysis on metabolites without Decision Stump

# %% [code]
# Load the transposed dataset
df2 = pd.read_csv(file_path)

# Separate features and target
X2 = df2.drop(columns=['Sample_Type'])
y2 = df2['Sample_Type']

y2 = label_encoder.fit_transform(y2)  # Encode "OA" and "RA" as 0 and 1

scaler = MinMaxScaler()
X2_scaled = scaler.fit_transform(X2)
X2 = pd.DataFrame(X2_scaled, columns=X2.columns)

reshaped_X2, reshaped_y2 = reshape_dataframe(X2, y2)

# %% [code]
reduced_X2, rfe_svm2 = run_rfe(reshaped_X2, reshaped_y2, N_rfe=50)

model_combined2 = RandomForestClassifier(n_estimators=100, 
                                        max_depth=6, 
                                        min_samples_split=10,
                                        min_samples_leaf=6,
                                        max_features='log2',
                                        criterion='log_loss',
                                        random_state=RANDOM_STATE)

filtered_X2 = X2.loc[:, rfe_svm2.support_]

model_combined2.fit(reduced_X2, reshaped_y2)

explainer2 =  shap.TreeExplainer(model_combined2)
shap_values2 = explainer2.shap_values(filtered_X2)

plt.figure(figsize=(10, 6))
shap.summary_plot(shap_values2[:, :, 1], filtered_X2, show=False, max_display=20)

plt.savefig('test_shap_without_decision_stump.png')

plt.show()
plt.close()
